# Supplementary material for: IETA Ultrasonic Features Combined with GI-RADS Classification System and Tumor Biomarkers for Surveillance of Endometrial Carcinoma: An Innovative Study
Source: Cancers (Basel). 2022 Nov 16;14(22):5631. doi: 10.3390/cancers14225631 (PMC9688181; doi:10.3390/cancers14225631)
Supplement: Supplementary file 1 [file cancers-14-05631-s001.zip]

Archive with 1 entries (1 files):
- cancers-1969923-supplementary.pdf
